# Supplementary material for: Quantitative high-throughput profiling of snake venom gland transcriptomes and proteomes (Ovophis okinavensis and Protobothrops flavoviridis)
Source: BMC Genomics. 2013 Nov 14;14:790. doi: 10.1186/1471-2164-14-790 (PMC3840601; doi:10.1186/1471-2164-14-790)
Supplement: Additional file 1: Table S1 — Abundance of individual toxin transcripts in the Protobothrops flavoviridis transcriptome, as RNA Fragments/Kilobase of Transcript Sequence/Million Base Pairs Sequenced (FPKM), arranged by toxin class. Transcripts that were less abundant than contaminant levels (e.g. human keratin) were not included in this table, even in cases in which peptides corresponding to those transcripts were isolated. Transcripts in blue are complete while those in yellow are incomplete. All significant venom constituents were identified by mass spectrometry. The number of amino acid residues and the percent coverage of the predicted protein by sequenced peptides are also shown. The expected protein length was determined from the transcript length minus untranslated regions and the putative signal peptide, if any. [file 1471-2164-14-790-S1.xlsx]

## Sheet: Sheet 1
ID	DDBJ Accession #	Toxin Class	FPKM	% FPKM	Transcript Length (AA encoded)	Translated Length (Total AA - UTR+Sig.)	# of Unique Peptides Sequenced	Peptide Coverage of Transcript	Peptide Coverage AA %	Nearest BLAST Hit
comp61_c0_seq1	AB848147	5‘NTase	576	0.00157725	517	517	51	328	0.634429	AEJ31979.1
comp656_c0_seq1	AB848148	APA 1	251	0.000687308	958	958	11	133	0.138831	BAF63164.1
comp656_c0_seq3	AB848149	APA 2	14	3.83359e-05	474	474	8	82	0.172996	BAF63164.1
comp10_c0_seq1	AB848115	CRISP 1	14073	0.0385358	265	221	43	187	0.846154	Q8JI39.1
comp11_c0_seq1	AB848117	CTL 01α	2831	0.00775207	158	158	14	97	0.613924	Q8AV98.1
comp11_c0_seq2	AB848118	CTL 02α	1869	0.00511784	158	135	18	76	0.562963	Q8AV98.1
comp11_c0_seq4	AB848120	CTL 03α	2907	0.00796017	149	135	22	88	0.651852	Q5FZI6.1
comp32_c0_seq1	AB848139	CTL 04β	2880	0.00788624	150	127	27	105	0.826772	AEJ31972.1
comp32_c0_seq2	AB848140	CTL 05β	2912	0.00797387	148	125	32	104	0.832	Q8AV98.1
comp11_c0_seq5	AB848121	CTL 06 F IX/X BPA	1366	0.00374049	134	134	13	72	0.537313	BAB21452.1
comp11_c0_seq8	AB848124	CTL 07 F IX/X BPA	11067	0.0303045	53	53	9	26	0.490566	P23806.2
comp11_c0_seq3	AB848119	CTL 08 F IX/X BPA	5989	0.0163995	130	129	20	101	0.782946	Q7LZ71.1
comp11_c0_seq6	AB848122	CTL 09 F IX/X BPA	11413	0.031252	35	35	7	29	0.828571	BAB21452.1
comp11_c0_seq7	AB848123	CTL 10 F IX/X BPA	9558	0.0261725	87	87	16	74	0.850575	BAB21452.1
comp50_c0_seq1	AB848145	CTL 11 F IX/X BPB	2891	0.00791636	109	109	20	90	0.825688	P23807.2
comp213_c0_seq1	AB848130	GBL	398	0.00108983	148	148	11	87	0.587838	Q9YGP1.1
comp3_c0_seq1	AB848142	LAO 1	8376	0.0229358	527	487	91	412	0.845996	Q6WP39.1
comp3_c0_seq2	AB848143	LAO 2	24748	0.0677669	277	277	36	196	0.707581	Q6WP39.1
comp1_c0_seq2	AB848127	MP 01 P-II	40383	0.11058	327	327	76	251	0.767584	P18619.2
comp282_c0_seq1	AB848137	MP 02 P-II	129	0.000353238	233	233	12	137	0.587983	ABG26978.1
comp274_c0_seq1	AB848135	MP 03 P-II	208	0.000569562	162	162	11	65	0.401235	Q90YA6.1
comp14_c0_seq1	AB848126	MP 04 P-III	9979	0.0273253	187	187	27	135	0.721925	Q8JIR2.1
comp23_c0_seq1	AB848132	MP 05 P-III	18482	0.0506089	58	58	18	53	0.913793	Q90ZI3.1
comp27_c0_seq1	AB848136	MP 06 P-III	8426	0.0230727	109	109	13	80	0.733945	Q90ZI3.1
comp29_c0_seq1	AB848138	MP 07 P-III	4452	0.0121908	252	252	38	197	0.781746	Q90ZI3.1
comp1_c0_seq4	AB848129	MP 08 P-III	3930	0.0107614	280	280	28	128	0.457143	Q8JIR2.1
comp1_c0_seq3	AB848128	MP 09 P-III	7208	0.0197375	306	306	35	140	0.457516	Q8JIR2.1
comp108_c0_seq1	AB848114	MP 10 P-III	1216	0.00332975	104	104	8	60	0.576923	BAK64383.1
comp90_c0_seq1	AB848156	MP 11 P-III	1533	0.00419778	87	87	5	63	0.724138	BAK64383.1
comp12_c0_seq1	AB848125	MP 12 P-III	2563	0.00701821	128	128	10	114	0.890625	BAK64383.1
comp40_c0_seq1	AB848144	NGF	2381	0.00651984	241	223	7	50	0.224215	BAG16511.1
comp74_c0_seq1	AB848150	PDE 1	205	0.000561347	851	828	49	452	0.545894	AEJ31980.1
comp74_c0_seq2	AB848151	PDE 2	178	0.000487414	886	828	41	442	0.533816	AEJ31980.1
comp74_c0_seq3	AB848152	PDE 3	214	0.000585992	862	787	44	447	0.56798	AEJ31980.1
comp74_c0_seq4	AB848153	PDE 4	120	0.000328593	845	787	41	446	0.566709	AEJ31980.1
comp7_c0_seq1	AB848154	PLA2 1	97345	0.266558	86	86	28	80	0.930233	BAA01565.1
comp22_c0_seq1	AB848131	PLA2 2	20012	0.0547984	76	76	12	64	0.842105	BAC56893.1
comp86_c0_seq1	AB848155	PLB	506	0.00138557	569	517	11	135	0.261122	AEJ31983.1
comp1152_c0_seq1	AB848116	Pu IMP DH	17	4.65507e-05	492	492	4	51	0.103659	AFJ50355.1
comp249_c0_seq1	AB848133	QC 1	30	8.21483e-05	383	345	8	90	0.26087	Q90YA8.1
comp249_c0_seq2	AB848134	QC 2	27	7.39335e-05	300	300	8	90	0.3	Q90YA8.1
comp9_c0_seq3	AB848162	SP 01	9293	0.0254468	274	242	52	229	0.946281	P05620.2
comp9_c0_seq6	AB848164	SP 02	4117	0.0112735	218	218	15	125	0.573394	AEJ31997.1
comp9_c0_seq9	AB848166	SP 03	2303	0.00630625	169	169	3	26	0.153846	O13058.1
comp9_c0_seq4	AB848163	SP 04	1544	0.0042279	228	182	5	28	0.122807	Q91510.1
comp9_c0_seq8	AB848165	SP 05	1699	0.00465233	172	172	6	59	0.343023	O13061.1
comp9_c0_seq27	AB848161	SP 06	4678	0.0128097	72	72	4	55	0.763889	Q71QI0.1
comp9_c0_seq20	AB848159	SP 07	5848	0.0160135	46	46	1	9	0.195652	Q71QI0.1
comp58_c0_seq3	AB848146	SP 08	979	0.00268077	56	56	4	31	0.553571	Q9DF67.1
comp9_c0_seq25	AB848160	SP 09	2835	0.00776302	76	76	3	45	0.592105	O13057.1
comp9_c0_seq15	AB848158	SP 10	6205	0.016991	42	42	4	22	0.52381	O13058.1
comp9_c0_seq12	AB848157	SP 11	873	0.00239052	160	160	7	80	0.5	Q918X2.1
comp34_c0_seq1	AB848141	VEGF 1	1156	0.00316545	147	122	14	99	0.811475	P67862.1
