# Supplementary material for: Quantitative high-throughput profiling of snake venom gland transcriptomes and proteomes (Ovophis okinavensis and Protobothrops flavoviridis)
Source: BMC Genomics. 2013 Nov 14;14:790. doi: 10.1186/1471-2164-14-790 (PMC3840601; doi:10.1186/1471-2164-14-790)
Supplement: Additional file 2: Table S4 — Protobothrops flavoviridis transcripts that had negligible FPKMs. Incomplete transcripts are highlighted in yellow; complete transcripts are shown in blue. Peptide coverage data are presented for those transcripts with sequenced peptides. There is a high degree of certainty associated with all sequences except those highlighted in gray, although they may also be valid. [file 1471-2164-14-790-S2.xlsx]

## Sheet: Protobothrops - Table S4
ID	DDBJ Accession #	Toxin Class	Protein Length	# Unique Peptides	Peptide Coverage	% Peptide Coverage
Protobothrops
comp72_c0_seq1	AB851958	3FTx
comp2032_c0_seq1	AB851930	Acid PME
comp4330_c0_seq1	AB851947	APB	460	1	18	0.0391304
comp656_c0_seq2	AB851954	APN 1
comp656_c0_seq4	AB851955	APN 2
comp155_c0_seq1	AB851926	BPP-CNP	57	1	15	0.2632
comp822_c0_seq1	AB851959	CRISP 2 EGF
comp11_c0_seq10	AB851923	CTL 12β	38	4	14	0.368421
comp1084_c0_seq1	AB851922	DPP IV
comp271_c0_seq1	AB851937	HYAL
comp2716_c0_seq1	AB851938	LAP
comp310_c0_seq1	AB851942	MP 13 P-II
comp310_c0_seq2	AB851943	MP 14 P-II
comp364_c0_seq1	AB851945	MP 15 P-II	63	1	11	0.174603
comp473_c0_seq1	AB851950	MP 16 P-II	90	2	28	0.3111
comp953_c0_seq1	AB851964	MP 17 P-II
comp6_c0_seq1	AB851953	MP 18 P-II	36	2	30	0.8333
comp1_c0_seq5	AB851919	MP 19 P-II	143	1	6	0.041958
comp26_c0_seq8	AB851935	MP 20 P-II
comp1_c0_seq1	AB851918	MP 21 P-II	330	62	222	0.6727
comp14716_c0_seq1	AB851924	Paraox 1	139	1	10	0.0719424
comp14716_c0_seq2	AB851925	Paraox 2	137	1	10	0.0729927
comp0_c0_seq1	AB851917	PLA2 3	139	22	96	0.6906
comp460_c0_seq1	AB851948	PLA2 4
comp1661_c0_seq1	AB851928	Pu AdSu Lyase	540	1	22	0.0407
comp34883_c0_seq1	AB851944	Pu AdSu Synth
comp22059_c0_seq1	AB851932	Pu GMP Synth 1
comp26857_c0_seq1	AB851936	Pu GMP Synth 2
comp39534_c0_seq1	AB851946	Pu GMP Synth 3
comp5868_c0_seq1	AB851952	Pu GMP Synth 4
comp7194_c0_seq1	AB851957	Py CTP Synth 1
comp16599_c0_seq1	AB851927	Py CTP Synth 2
comp20990_c0_seq1	AB851931	Py CTP Synth 3
comp104_c0_seq1	AB851920	Py NDPK 1
comp18720_c0_seq1	AB851929	Py NDPK 2
comp52584_c0_seq1	AB851951	Py NMPK
comp249_c0_seq3	AB851933	QC 3	384	3	34	0.0885417
comp249_c0_seq4	AB851934	QC 4	301	4	39	0.129568
comp9_c0_seq5	AB851962	SP 12	192	1	6	0.0313
comp9_c0_seq14	AB851960	SP 13	53	2	28	0.5283
comp9_c0_seq17	AB851961	SP 14	105	4	35	0.3333
comp9_c0_seq18	AB851966	SP 15
comp376_c0_seq10	AB851965	SP 16
comp660_c0_seq1	AB848148	SP 17
comp95_c0_seq1	AB851963	SP 18	71	1	7	0.0986
comp10449_c0_seq1	AB851921	TFPI	303	1	19	0.0627
comp298_c3_seq1	AB851940	VEGF 2
comp298_c3_seq4	AB851941	VEGF 3
comp46093_c0_seq1	AB851949	Vespryn
comp28047_c0_seq1	AB851939	Waprin
