# Supplementary material for: Quantitative high-throughput profiling of snake venom gland transcriptomes and proteomes (Ovophis okinavensis and Protobothrops flavoviridis)
Source: BMC Genomics. 2013 Nov 14;14:790. doi: 10.1186/1471-2164-14-790 (PMC3840601; doi:10.1186/1471-2164-14-790)
Supplement: Additional file 3: Table S2 — Abundance of individual toxin transcripts in the Ovophis okinavensis transcriptome, as RNA Fragments/Kilobase of Transcript Sequence/Million Base Pairs Sequenced (FPKM), arranged by toxin class. Transcripts that were less abundant than contaminant levels (e.g. human keratin) were not included in this table, even in cases in which peptides corresponding to those transcripts were isolated. Transcripts in blue are complete while those in yellow are incomplete. All significant venom constituents were identified by mass spectrometry. The number of amino acid residues and the percent coverage of the predicted protein by sequenced peptides are also shown. The expected protein length was determined from the transcript length minus untranslated regions and the putative signal peptide, if any. *In the Ovophis transcriptome, an incomplete transcript for bradykinin-potentiating peptides and C-type natriuretic peptides was isolated. A single peptide was sequenced by mass spectrometry, but based upon a BLAST search, it originated in the missing portion of our transcript; hence coverage is given as 0%. [file 1471-2164-14-790-S3.xlsx]

## Sheet: Sheet 1
ID	DDBJ Accession #	Toxin Class	FPKM	% FPKM	Transcript Length (AA encoded)	Translated Length (Total AA - UTR)	# of Unique Peptides Sequenced	Peptide Coverage of Transcript	Peptide Coverage AA %	Nearest BLAST Hit
comp766_c0_seq1	AB848288	APA	30	1.93413e-05	953	953	4	66	0.069255	XP_003215544
comp23_c0_seq1	AB848276	CRISP	3202	0.00206436	265	221	36	197	0.891403	ACE73559.1
comp24_c0_seq2	AB848278	CTL 01α	2422	0.00156149	209	157	19	94	0.598726	Q719L9.1
comp24_c0_seq5	AB848280	CTL 02β	1874	0.00120819	92	92	5	33	0.358696	AEJ31973.1
comp24_c0_seq9	AB848283	CTL 03β	414	0.00026691	69	69	4	28	0.405797	Q71RP8.1
comp24_c0_seq7	AB848281	CTL 04β	799	0.000515123	87	87	6	47	0.54023	Q71RP8.1
comp24_c0_seq8	AB848282	CTL 05β	780	0.000502874	86	86	6	41	0.476744	Q71RP8.1
comp24_c0_seq4	AB848279	CTL 06β	945	0.000609251	72	72	5	44	0.611111	AEJ31975.1
comp305_c0_seq1	AB848286	DPP IV	74	4.77085e-05	765	765	3	35	0.0457516	BAD06332.1
comp24_c0_seq1	AB848277	GBL	1889	0.00121786	209	126	20	115	0.912698	Q9PSM4.1
comp11_c0_seq1	AB848269	LAO	9665	0.00623112	516	497	99	391	0.78672	Q90W54.1
comp22_c0_seq1	AB848275	MP 01 P-II	232	0.000149573	75	75	7	52	0.693333	P18619.2
comp367_c0_seq1	AB848287	MP 02 P-II	163	0.000105088	86	86	9	54	0.627907	P18619.2
comp17_c0_seq1	AB848273	MP 03 P-II	11210	0.0072272	98	98	12	79	0.806122	ADV71356.1
comp8_c1_seq1	AB848289	MP 04 P-II	10053	0.00648127	142	142	12	85	0.598592	P83912.1
comp8_c1_seq3	AB848290	MP 05 P-II	3352	0.00216107	109	109	9	62	0.568807	P83912.1
comp0_c1_seq3	AB848256	MP 06 P-III	31522	0.0203225	321	290	14	78	0.268966	P20164.4
comp15_c0_seq1	AB848272	MP 07 P-III	8917	0.00574888	141	141	10	99	0.702128	AEJ31991.1
comp14_c0_seq1	AB848271	NGF	6897	0.00444656	300	241	4	30	0.124481	BAG16511.1
comp13_c0_seq1	AB848270	PLA2 1	10034	0.00646902	151	121	41	119	0.983471	P00625.2
comp28_c0_seq1	AB848284	PLB 1	1699	0.00109536	569	517	28	261	0.504836	AEJ31983.1
comp28_c0_seq2	AB848285	PLB 2	605	0.00039005	216	164	7	101	0.615854	AEJ31983.1
comp0_c1_seq40	AB848260	SP 01	148652	0.0958374	48	48	9	28	0.583333	Q8AY81.1
comp0_c1_seq41	AB848261	SP 02	110881	0.0714861	75	75	20	45	0.6	Q91508.1
comp0_c1_seq51	AB848265	SP 03	7666	0.00494235	71	71	13	61	0.859155	O13058.1
comp0_c1_seq16	AB848250	SP 04	10561	0.00680878	97	97	10	74	0.762887	O13063.1
comp0_c1_seq12	AB848247	SP 05	36348	0.0234339	103	103	10	77	0.747573	O13058.1
comp0_c1_seq31	AB848257	SP 06	21373	0.0137794	82	82	14	78	0.95122	Q072L6.1
comp0_c1_seq48	AB848264	SP 07	109452	0.0705648	65	65	11	51	0.784615	Q9DF68.1
comp0_c1_seq27	AB848255	SP 08	74711	0.0481669	86	86	8	47	0.546512	ABS12074.1
comp0_c1_seq18	AB848252	SP 09	35004	0.0225674	96	96	15	80	0.833333	ADP88561.1
comp0_c1_seq45	AB848263	SP 10	81712	0.0526805	74	74	11	57	0.77027	ADP88561.1
comp0_c1_seq37	AB848259	SP 11	119493	0.0770383	77	77	9	44	0.571429	O13058.1
comp0_c1_seq15	AB848249	SP 12	42751	0.027562	100	100	14	73	0.73	ABS12074.1
comp0_c1_seq52	AB848266	SP 13	77817	0.0501694	70	70	8	50	0.714286	AAC61838.1
comp0_c1_seq17	AB848251	SP 14	67671	0.0436282	97	97	13	58	0.597938	Q8AY81.1
comp0_c1_seq35	AB848258	SP 15	36811	0.0237324	77	77	6	30	0.38961	Q8AY81.1
comp0_c1_seq22	AB848253	SP 16	82564	0.0532298	91	91	19	47	0.516484	O13060.1
comp0_c1_seq23	AB848254	SP 17	49530	0.0319325	90	90	21	47	0.522222	O13060.1
comp0_c1_seq10	AB848246	SP 18	129223	0.0833114	114	114	4	41	0.359649	Q71QI5.1
comp0_c1_seq14	AB848248	SP 19	44303	0.0285626	102	102	9	60	0.588235	ABG26977.1
comp0_c1_seq9	AB848268	SP 20	21324	0.0137478	122	122	15	73	0.598361	O13069.1
comp0_c1_seq44	AB848262	SP 21	107514	0.0693154	74	74	12	67	0.905405	Q8AY80.1
comp0_c1_seq53	AB848267	SP 22	28825	0.0185838	69	69	22	58	0.84058	AAQ02909
comp184_c0_seq1	AB848274	VEGF 5	121	7.80099e-05	145	121	14	73	0.603306	P67862.1
