# Supplementary material for: Quantitative high-throughput profiling of snake venom gland transcriptomes and proteomes (Ovophis okinavensis and Protobothrops flavoviridis)
Source: BMC Genomics. 2013 Nov 14;14:790. doi: 10.1186/1471-2164-14-790 (PMC3840601; doi:10.1186/1471-2164-14-790)
Supplement: Additional file 4: Table S5 — Ovophis okinavensis transcripts that had negligible FPKMs. Incomplete transcripts are highlighted in yellow; complete transcripts are shown in blue. Peptide coverage data are presented for those transcripts with sequenced peptides. There is a high degree of certainty associated with all sequences except those highlighted in gray, although they may also be valid. ***One peptide (RPPGPPIPP) and two derivatives of the Ovophis BPP sequence were sequenced by mass spectrometry. This sequence does not occur in our truncated transcript, so no percent coverage is given; however, it is nearly identical to a proposed BPP from the N-terminal end of a BPP-CNP transcript from Gloydius blomhoffii (RPPGPPIPR) [78,81] and from Bothrops jararaca venoms [80]. [file 1471-2164-14-790-S4.xlsx]

## Sheet: Ovophis - Table S5
ID	DDBJ Accession #	Toxin Class	Protein Length	# Unique Peptides	Peptide Coverage	% Peptide Coverage
Ovophis
comp252_c0_seq1	AB851991	5‘NTase	505	3	65	0.1287
comp5319_c0_seq1	AB852000	AChE 1	422	2	32	0.0758294
comp5319_c0_seq2	AB852001	AChE 2
comp5319_c0_seq3	AB852002	AChE 3
comp16898_c0_seq1	AB851981	AChE 4	138	1	9	0.0652174
comp11151_c0_seq1	AB851973	AChE 5
comp1908_c0_seq1	AB851982	Acid PME
comp1682_c0_seq1	AB851980	APB
comp6419_c0_seq1	AB852005	Crotasin 1
comp6419_c0_seq2	AB852006	Crotasin 2
comp24_c0_seq6	AB851988	CTL 07β
comp24_c0_seq3	AB851987	CTL 08β	74	1	7	0.0945946
comp157_c0_seq1	AB851977	HYAL 1	450	1	13	0.0289
comp157_c0_seq2	AB851978	HYAL 2	553	1	13	0.0235
comp2963_c0_seq1	AB851994	LAP	506	2	36	0.0711462
comp8_c1_seq2	AB852012	MP 08 P-II	128	4	34	0.265625
comp0_c1_seq1	AB851967	MP 09 P-III	103	10	77	0.747573
comp0_c1_seq2	AB851968	MP 10 P-II	84	7	43	0.511905
comp25_c0_seq1	AB851989	PDE 1	890	4	69	0.0775
comp25_c0_seq2	AB851990	PDE 2	849	7	110	0.1296
comp149_c0_seq1	AB851976	PLA2 2
comp1189_c0_seq1	AB851974	Pu AdSu Lyase	539	3	31	0.0575139
comp27166_c0_seq1	AB851992	Pu AdSu Synth 1
comp35991_c0_seq1	AB851995	Pu AdSu Synth 2
comp10443_c0_seq1	AB851972	Pu GMP Synth 1
comp19382_c0_seq1	AB851983	Pu GMP Synth 2
comp5215_c0_seq1	AB851999	Pu GMP Synth 3
comp14772_c0_seq1	AB851975	Pu IMP DH 1
comp16715_c0_seq1	AB851979	Pu IMP DH 2	109	1	14	0.12844
comp5858_c0_seq1	AB852003	Pu IMP DH 3
comp21539_c0_seq1	AB851984	Py CTP Synth 1
comp2761_c0_seq1	AB851993	Py CTP Synth 2	596	1	9	0.0151
comp4850_c0_seq1	AB851996	Py NDPK 1	138	1	10	0.0725
comp84_c0_seq1	AB852013	Py NDPK 2
comp849_c0_seq1	AB852014	QC 1
comp849_c0_seq2	AB852015	QC 2
comp2316_c0_seq1	AB851985	QC 3
comp2316_c0_seq2	AB851986	QC 4
comp0_c1_seq26	AB851969	SP 23	46	2	19	0.413
comp0_c1_seq29	AB851970	SP 24	84	7	43	0.5119
comp0_c1_seq43	AB851971	SP 25	74	7	43	0.5811
comp0_c1_seq54	AB852016	SP 26	26	2	12	0.461538
comp5089_c0_seq1	AB851997	TFPI 1	303	2	36	0.1188
comp5089_c0_seq2	AB851998	TFPI 2	252	1	27	0.1071
comp74_c0_seq1	AB852007	VEGF 1	217	1	24	0.1106
comp74_c0_seq2	AB852008	VEGF 2	193	1	24	0.1244
comp74_c0_seq3	AB852009	VEGF 3	149	1	24	0.1611
comp74_c0_seq5	AB852010	VEGF 4	143	2	39	0.2727
comp6_c0_seq1	AB852004	BPP-CNP		1		***
