# Supplementary material for: Quantitative high-throughput profiling of snake venom gland transcriptomes and proteomes (Ovophis okinavensis and Protobothrops flavoviridis)
Source: BMC Genomics. 2013 Nov 14;14:790. doi: 10.1186/1471-2164-14-790 (PMC3840601; doi:10.1186/1471-2164-14-790)
Supplement: Additional file 5: Table S3 — Abundance of venom protein transcripts by toxin class in Protobothrops flavoviridis and Ovophis okinavensis venoms. The different envenomation strategies employed by these two pit vipers differ significantly, as illustrated especially by expression levels of MPs, PLA2s, SPs, and CRISPS. Color fills indicate primary functions of toxin classes; however, many venom components have direct or indirect secondary and even tertiary functions. Yellow: Neurotoxic; Pink: Hypotensive; Blue: Anticoagulant; Green: Digestive. Some toxin functions are strategically counterintuitive. For example, thrombin-like SPs are directly pro-coagulant, but by activating the prey fibrinolytic system, their ultimate effect is anticoagulant. [file 1471-2164-14-790-S5.xlsx]

## Sheet: Sheet 1
Protobothrops flavoviridis			Ovophis okinavensis
Toxin Class	% of Transcriptome		Toxin Class	% of Transcriptome
3-Finger Toxins	0
5‘NTase	0.158		5‘NTase	0
			AChE	0
Acid PME	0		Acid PME	0
Aminopeptidases	0.073		Aminopeptidases	0.002
BPP	0		BPP	0
CRISP	3.853		CRISP	0.206
CTL	3.669		CTL	0.467
CTL F IX/X Activator	11.578		CTL F IX/X Activator	0
DPP IV	0		DPP IV	0.005
GBL	0.109		GBL	0.122
HYAL	0		HYAL	0
LAO	9.071		LAO	0.623
MP	26.975		MP	4.22
NGF	0.652		NGF	0.445
PDE	0.197		PDE	0
PLA2	32.136		PLA2	0.647
PLB	0.139		PLB	0.149
Purine Biosynthetic	0.005		Purine Biosynthetic	0
Pyrimidine Biosynthetic	0		Pyrimidine Biosynthetic	0
QC	0.015		QC	0
SP	11.055		SP	93.108
TFPI	0		TFPI	0
VEGF	0.316		VEGF	0.008
Total	100.001		Total	100.002
