# Supplementary material for: Quantitative high-throughput profiling of snake venom gland transcriptomes and proteomes (Ovophis okinavensis and Protobothrops flavoviridis)
Source: BMC Genomics. 2013 Nov 14;14:790. doi: 10.1186/1471-2164-14-790 (PMC3840601; doi:10.1186/1471-2164-14-790)
Supplement: Additional file 6: Table S6 — Peptide coverage of non-venom-related transcripts from the cDNA libraries of Protobothrops flavoviridis venom glands. “Adjusted Counts” were used to discount peptides that matched multiple proteins, so as to avoid spuriously high values. Adjusted counts were used to create Figure 2 and Additional file 8: Figure S1. [file 1471-2164-14-790-S6.xlsx]

## Sheet: Protobothrops - Table S5
ID	DDBJ Accession Numbers	Adjusted Counts	FPKM	Transcript Length (AA encoded)	# of Peptides	# of Unique Peptides	Peptide Coverage	GI	Description	Species
comp1040_c0_seq1	AB848167	18	14.3174	3380	18	11	163	327277932	PREDICTED: xin actin-binding repeat-containing protein 2-like	Anolis carolinensis
comp11279_c0_seq1	AB848168	26	2.42299	413	26	3	73	327261563	PREDICTED: zinc finger protein 292-like	Anolis carolinensis
comp1129_c0_seq1	AB848169	16	44.359	245	16	1	8	387014752	Transmembrane BAX inhibitor motif-containing protein 4	Crotalus adamanteus
comp11419_c0_seq1	AB848170	35	2.94124	77	35	2	30	327270309	PREDICTED: cysteine-rich protein 2-binding protein-like	Anolis carolinensis
comp12381_c0_seq1	AB848171	16	2.39246	447	16	1	12	387017622	Phosphatidylserine synthase 1-like	Crotalus adamanteus
comp12765_c0_seq1	AB848172	18	2.29856	337	18	3	58	327265853	PREDICTED: tRNA-splicing endonuclease subunit Sen2-like	Anolis carolinensis
comp1303_c0_seq1	AB848173	16	5.72174	248	16	1	17	327275149	PREDICTED: thiamin pyrophosphokinase 1-like	Anolis carolinensis
comp13270_c0_seq1	AB848174	19	3.73836	162	19	2	21	326913904	PREDICTED: DNA repair protein complementing XP-G cells homolog	Meleagris gallopavo
comp14024_c0_seq1	AB848175	20	6.45176	108	20	1	7	387017182	Myosin VC	Crotalus adamanteus
comp14922_c0_seq1	AB848176	20	3.19136	164	20	1	8	387017482	Carnitine O-palmitoyltransferase 1, liver isoform-like	Crotalus adamanteus
comp1493_c0_seq1	AB848177	29	16.3596	327	29	3	45	327267752	PREDICTED: BAG family molecular chaperone regulator 3-like	Anolis carolinensis
comp15124_c0_seq2	AB848178	22	2.73504	205	25	2	19	327264530	PREDICTED: DNA primase small subunit-like	Anolis carolinensis
comp15459_c0_seq1	AB848179	29	3.0255	206	29	1	15	387020053	Zwilch, kinetochore associated,-like protein	Crotalus adamanteus
comp16306_c0_seq1	AB848180	31	2.6487	215	31	4	54	327259254	PREDICTED: thyroid receptor-interacting protein 11-like	Anolis carolinensis
comp1737_c0_seq1	AB848181	22	6.93566	4588	24	12	178	363735918	PREDICTED: titin	Gallus gallus
comp1855_c0_seq1	AB848182	21	10.0993	660	21	1	11	327265081	PREDICTED: fatty acid synthase-like isoform 1	Anolis carolinensis
comp189_c0_seq1	AB848183	21	150.187	1947	21	4	51	359319642	PREDICTED: myosin-7	Canis lupus familiaris
comp1949_c0_seq1	AB848185	20	26.4587	151	20	2	19	327286172	PREDICTED: heat shock protein beta-2-like	Anolis carolinensis
comp19495_c0_seq1	AB848184	24	2.8851	211	24	2	34	327261547	PREDICTED: CASP8-associated protein 2-like	Anolis carolinensis
comp19752_c0_seq1	AB848186	82	3.70351	139	82	1	12	327281446	PREDICTED: inhibitor of nuclear factor kappa-B kinase subunit alpha-like	Anolis carolinensis
comp2069_c0_seq1	AB848187	16	12.9507	358	16	5	69	326919408	PREDICTED: cell growth-regulating nucleolar protein-like	Meleagris gallopavo
comp2088_c0_seq1	AB848188	16	16.372	467	16	3	46	327267203	PREDICTED: uncharacterized protein C2orf54 homolog	Anolis carolinensis
comp2113_c0_seq1	AB848189	67	8.19575	59	67	29	409	363734357	PREDICTED: uncharacterized protein LOC423151	Gallus gallus
comp23128_c0_seq1	AB848190	20	1.81228	221	20	1	17	327263449	PREDICTED: transmembrane protein 2-like isoform 2	Anolis carolinensis
comp2379_c0_seq1	AB848191	16	9.17754	1303	16	8	136	327290664	PREDICTED: myb-binding protein 1A-like protein-like, partial	Anolis carolinensis
comp24541_c0_seq1	AB848192	17	2.37838	139	17	1	11	67969923	unnamed protein product	Macaca fascicularis
comp2499_c0_seq1	AB848193	20	2.35234	1819	39	5	63	363735675	PREDICTED: golgi-specific brefeldin A-resistance guanine nucleotide exchange factor 1	Gallus gallus
comp2499_c0_seq2	AB848194	19	3.38041	1815	38	4	54	363735675	PREDICTED: golgi-specific brefeldin A-resistance guanine nucleotide exchange factor 1	Gallus gallus
comp26787_c0_seq1	AB851936	18	2.33587	172	18	2	26	327274460	PREDICTED: 6-phosphofructokinase type C-like	Anolis carolinensis
comp2722_c0_seq1	AB848196	22	4.4844	223	22	1	16	119582175	casein kinase 1, alpha 1, isoform CRA_e	Homo sapiens
comp2782_c0_seq1	AB848197	16	13.1231	321	16	2	22	327285970	PREDICTED: GDP-L-fucose synthase-like	Anolis carolinensis
comp2907_c0_seq1	AB848198	19.5	2.69239	1312	21	10	160	387016628	Kinectin-like	Crotalus adamanteus
comp291_c1_seq1	AB848199	16.5	3.44538	64	20	4	62	327286438	PREDICTED: tropomodulin-1-like, partial	Anolis carolinensis
comp3018_c0_seq1	AB848200	25	8.89528	1593	25	7	86	327277443	PREDICTED: nucleoprotein TPR-like	Anolis carolinensis
comp3052_c0_seq1	AB848201	21	6.96525	323	21	3	51	387016308	Mannose-1-phosphate guanyltransferase	Crotalus adamanteus
comp3056_c0_seq1	AB848202	35	7.26319	1859	35	12	148	327275083	PREDICTED: Golgin subfamily A member 4-like	Anolis carolinensis
comp3236_c0_seq1	AB848203	38	7.59258	271	38	4	54	118101546	PREDICTED: syntaxin-12	Gallus gallus
comp340_c0_seq1	AB848204	30	17.5762	64	30	9	190	327268579	PREDICTED: hypothetical protein LOC100565429	Anolis carolinensis
comp341_c1_seq1	AB848205	37	12.5992	115	37	3	24	327265727	PREDICTED: RNA-binding protein 5-like	Anolis carolinensis
comp3505_c0_seq1	AB848206	35	9.23201	578	35	6	117	327265536	PREDICTED: myotilin-like	Anolis carolinensis
comp3554_c0_seq1	AB848207	23	11.2159	424	23	2	33	387017002	Mitogen-activated protein kinase 13-like	Crotalus adamanteus
comp3728_c0_seq1	AB848208	19	6.35564	657	19	7	147	327282165	PREDICTED: LIM domain-containing protein 1-like	Anolis carolinensis
comp373_c0_seq1	AB848209	21	75.0118	275	21	1	9	327271880	Proteasome subunit alpha type-7-like	Anolis carolinensis
comp3811_c0_seq1	AB848210	25	4.81525	986	25	3	47	327271335	PREDICTED: inositol 1,4,5-trisphosphate receptor type 3-like	Anolis carolinensis
comp3886_c0_seq1	AB848211	16	6.61763	60	16	7	81	327264708	PREDICTED: putative sodium-coupled neutral amino acid transporter 10-like	Anolis carolinensis
comp40313_c0_seq1	AB848212	18	1.23708	322	18	2	27	387017426	Nucleoporin 155kDa	Crotalus adamanteus
comp4468_c0_seq1	AB848213	21	8.10167	532	21	1	20	327263711	PREDICTED: thymic stromal cotransporter homolog	Anolis carolinensis
comp4580_c0_seq1	AB848214	17	7.34418	318	17	1	18	71895549	hypothetical protein RCJMB04_27n18	Gallus gallus
comp4774_c0_seq1	AB848215	24	4.59471	60	24	6	89	327277354	PREDICTED: SLAIN motif-containing protein-like	Anolis carolinensis
comp4787_c0_seq1	AB848216	19	2.78638	1082	20	2	44	327260107	PREDICTED: mucin-5AC-like	Anolis carolinensis
comp482_c0_seq1	AB848217	25	80.6978	522	25	4	49	387017780	Proactivator polypeptide-like	Crotalus adamanteus
comp4846_c0_seq1	AB848218	23	3.42448	52	23	1	14	387014910	Calcyphosine-like	Crotalus adamanteus
comp5078_c0_seq1	AB848219	20	5.48406	115	20	1	15	326931705	PREDICTED: microtubule-associated proteins 1A/1B light chain 3A-like	Meleagris gallopavo
comp5114_c0_seq1	AB848220	31	3.57122	668	31	2	36	327262320	PREDICTED: LOW QUALITY PROTEIN: baculoviral IAP repeat-containing protein 6-like	Anolis carolinensis
comp5707_c0_seq1	AB848221	31	5.01499	171	31	4	62	355714185	polypyrimidine tract binding protein 2	Mustela putorius furo
comp5759_c0_seq1	AB848222	19	3.19908	390	19	4	59	327278394	PREDICTED: probable histone acetyltransferase MYST1-like	Anolis carolinensis
comp5791_c0_seq1	AB848223	17	7.69025	111	17	1	12	66734174	endonuclease reverse transcriptase	Bos taurus
comp5858_c0_seq1	AB848224	35	4.14368	369	35	5	52	327275528	PREDICTED: polymerase I and transcript release factor-like	Anolis carolinensis
comp6014_c0_seq1	AB848225	22	3.78575	410	22	2	27	387018690	Signal recognition particle 68 kDa protein	Crotalus adamanteus
comp6341_c0_seq1	AB848226	18	5.13447	310	18	1	10	224046711	PREDICTED: similar to TatD DNase domain containing 1	Taeniopygia guttata
comp6428_c0_seq1	AB848227	22	5.87456	404	22	3	64	387014934	Calponin 2	Crotalus adamanteus
comp6633_c0_seq1	AB848228	26	1.5785	829	26	3	50	363741016	PREDICTED: tyrosine-protein kinase BAZ1B	Gallus gallus
comp6662_c0_seq1	AB848229	18	6.19696	327	18	2	31	387015036	Coiled-coil domain-containing protein 94-like	Crotalus adamanteus
comp675_c0_seq1	AB848230	16	18.256	2918	16	9	153	363735918	PREDICTED: titin	Gallus gallus
comp733_c0_seq1	AB848231	45	22.4966	580	45	1	15	387019393	Transketolase-like	Crotalus adamanteus
comp7396_c0_seq1	AB848232	19	3.71172	292	19	3	37	327263345	PREDICTED: lens epithelium-derived growth factor-like isoform 2	Anolis carolinensis
comp8032_c0_seq1	AB848233	28	4.15501	260	28	1	11	327277421	PREDICTED: hypothetical protein LOC100558355	Anolis carolinensis
comp8150_c0_seq1	AB848234	22	3.71247	279	22	1	13	402901755	PREDICTED: neurobeachin-like, partial	Papio anubis
comp824_c0_seq1	AB848235	19	19.3943	1200	19	7	99	327261073	PREDICTED: 1-phosphatidylinositol-4,5-bisphosphate phosphodiesterase beta-4-like	Anolis carolinensis
comp835_c0_seq1	AB848236	24	26.8828	719	24	4	49	387016768	f-box/LRR-repeat protein 5-like	Crotalus adamanteus
comp862_c0_seq1	AB848237	26	13.1512	241	26	4	57	327278392	PREDICTED: prostasin-like	Anolis carolinensis
comp882_c0_seq1	AB848238	34	35.9832	356	34	2	32	387015042	Coiled-coil domain-containing protein 104-like	Crotalus adamanteus
comp8980_c0_seq1	AB848239	22	3.63591	507	22	4	99	327269956	PREDICTED: zinc finger protein 407-like	Anolis carolinensis
comp9023_c0_seq1	AB848240	20	2.51262	646	20	4	67	327277433	PREDICTED: ATP-dependent RNA helicase A-like	Anolis carolinensis
comp931_c0_seq1	AB848241	19	28.0491	545	19	4	18	326924316	PREDICTED: transmembrane 9 superfamily member 2-like	Meleagris gallopavo
comp937_c0_seq1	AB848242	21	17.3432	953	21	2	21	387015224	Coatomer subunit beta-like	Crotalus adamanteus
comp967_c0_seq4	AB848243	16	23.5521	53	16	1	13	347227	reverse transcriptase, partial	Gallus gallus
comp9754_c0_seq1	AB848244	17	3.66188	617	17	2	35	387016304	Guanylate cyclase soluble subunit beta-1-like	Crotalus adamanteus
comp994_c0_seq1	AB848245	27	25.2058	213	27	2	23	387014628	AP-3 complex subunit sigma-1	Crotalus adamanteus
