# Supplementary material for: Quantitative high-throughput profiling of snake venom gland transcriptomes and proteomes (Ovophis okinavensis and Protobothrops flavoviridis)
Source: BMC Genomics. 2013 Nov 14;14:790. doi: 10.1186/1471-2164-14-790 (PMC3840601; doi:10.1186/1471-2164-14-790)
Supplement: Additional file 7: Table S7 — Peptide coverage of non-venom-related transcripts from the cDNA libraries of Ovophis okinavensis venom glands. “Adjusted Counts” were used to discount peptides that matched multiple proteins, so as to avoid spuriously high values. Adjusted counts were used to create Figure 2 and Additional file 8: Figure S1. [file 1471-2164-14-790-S7.xlsx]

## Sheet: Ovophis - Table S2b
ID	DDBJ Accession Numbers	Adjusted Counts	FPKM	Transcript Length (AA encoded)	# of Peptides	# of Unique Peptides	Peptide Coverage	GI	Description	Species
comp1055_c0_seq1	AB848291	18	6.90729	71	35	5	5	327280438	PREDICTED: tax1-binding protein 1 homolog	Anolis carolinensis
comp1055_c0_seq2	AB848292	17	8.98757	71	34	4	4	327280438	PREDICTED: tax1-binding protein 1 homolog	Anolis carolinensis
comp11124_c0_seq1	AB848293	30	3.41895	134	30	2	2	2408195	enhancer of split groucho protein	Xenopus laevis
comp11590_c0_seq1	AB848294	20	4.88641	152	20	2	2	47077729	unnamed protein product	Homo sapiens
comp1235_c0_seq1	AB848295	22	20.298	325	22	3	3	327265290	PREDICTED: voltage-dependent anion-selective channel protein 1-like	Anolis carolinensis
comp1318_c0_seq1	AB848296	24	6.67251	592	48	3	3	74185903	unnamed protein product	Mus musculus
comp1318_c0_seq3	AB848297	24	4.55788	471	48	3	3	122920529	A Chain A, Crystal Structure Of Cyclin K
comp1334_c0_seq1	AB848298	35	6.91267	248	35	1	1	387019851	Vesicle-associated membrane protein-associated protein A-like	Crotalus adamanteus
comp13472_c0_seq1	AB848299	23	2.35845	99	23	1	1	387015960	Iron-sulfur cluster assembly 1 homolog, mitochondrial-like	Crotalus adamanteus
comp13901_c0_seq1	AB848300	26	3.24198	174	26	1	1	327273938	PREDICTED: rho GTPase-activating protein 10-like	Anolis carolinensis
comp1566_c0_seq1	AB848301	17	4.25004	1319	17	8	8	387017182	Myosin VC	Crotalus adamanteus
comp1571_c0_seq1	AB848302	27	9.05735	50	40	6	6	327263457	PREDICTED: probable global transcription activator SNF2L2-like	Anolis carolinensis
comp16744_c0_seq1	AB848303	15	2.88273	160	15	2	2	12857523	unnamed protein product	Mus musculus
comp1681_c0_seq1	AB848304	26	12.1149	713	26	2	2	387016312	HBS1-like protein-like	Crotalus adamanteus
comp17012_c0_seq1	AB848305	17	3.49136	175	17	2	2	118094253	PREDICTED: nucleoprotein TPR	Gallus gallus
comp1753_c0_seq1	AB848306	15	8.64547	473	15	4	4	33877365	CROP protein, partial	Homo sapiens
comp1968_c1_seq1	AB848307	25	5.26438	1732	25	9	9	327262783	PREDICTED: spectrin beta chain, brain 1-like	Anolis carolinensis
comp1988_c0_seq1	AB848308	18	8.91822	1108	18	6	6	327267913	PREDICTED: importin-5-like	Anolis carolinensis
comp2063_c1_seq1	AB848309	16	5.58909	397	20	5	5	327261486	PREDICTED: splicing factor, arginine/serine-rich 18-like	Anolis carolinensis
comp2115_c0_seq1	AB848310	21	8.52218	839	21	1	1	327269761	PREDICTED: nuclear receptor coactivator 2-like	Anolis carolinensis
comp2305_c0_seq1	AB848311	35.5	1.97049	2367	36	18	18	327280939	PREDICTED: hypothetical protein LOC100565193	Anolis carolinensis
comp2329_c0_seq1	AB848312	37	3.11278	2666	37	15	15	327271335	PREDICTED: inositol 1,4,5-trisphosphate receptor type 3-like	Anolis carolinensis
comp2352_c0_seq1	AB848313	18	5.3707	1273	30	5	5	74184259	unnamed protein product	Mus musculus
comp2413_c0_seq1	AB848314	15	9.39945	501	15	5	5	327281942	PREDICTED: UPF0639 protein-like	Anolis carolinensis
comp2484_c0_seq1	AB848315	35	4.13746	579	35	2	2	387016686	Leukemia inhibitory factor receptor	Crotalus adamanteus
comp2656_c0_seq1	AB848316	15	2.99524	1635	17	8	8	327273538	PREDICTED: inositol 1,4,5-trisphosphate receptor type 2-like	Anolis carolinensis
comp2665_c0_seq1	AB848317	17	5.62614	540	17	3	3	327263139	PREDICTED: MARVEL domain-containing protein 2-like	Anolis carolinensis
comp3029_c0_seq1	AB848318	28	5.54061	413	28	3	3	387016832	e3 ubiquitin-protein ligase makorin-1-like	Crotalus adamanteus
comp3169_c0_seq1	AB848319	32	6.65859	344	32	12	12	327267478	PREDICTED: outcome predictor in acute leukemia 1 homolog	Anolis carolinensis
comp3278_c0_seq1	AB848320	43	6.35302	639	43	8	8	327274510	PREDICTED: a-kinase anchor protein 9-like	Anolis carolinensis
comp3391_c0_seq1	AB848321	16	6.99866	583	16	2	2	327260211	PREDICTED: TGF-beta receptor type-2-like	Anolis carolinensis
comp3492_c0_seq1	AB848322	22	9.61903	244	22	1	1	387019024	Transcription factor A, mitochondrial-like	Crotalus adamanteus
comp3624_c0_seq1	AB848323	19	5.22039	1592	19	8	8	327274410	PREDICTED: LOW QUALITY PROTEIN: histone-lysine N-methyltransferase MLL3-like	Anolis carolinensis
comp372_c0_seq4	AB848324	24	73.3313	461	24	3	3	119572391	ATPase, Ca++ transporting, cardiac muscle, fast twitch 1	Homo sapiens
comp3793_c0_seq1	AB848325	14.5	2.43998	1814	29	8	8	363735675	PREDICTED: golgi-specific brefeldin A-resistance guanine nucleotide exchange factor 1	Gallus gallus
comp3793_c0_seq2	AB848326	14.5	2.9451	1810	29	8	8	363735675	PREDICTED: golgi-specific brefeldin A-resistance guanine nucleotide exchange factor 1	Gallus gallus
comp3917_c0_seq1	AB848327	16	8.49454	212	16	2	2	348575373	PREDICTED: DNA/RNA-binding protein KIN17	Cavia porcellus
comp423_c0_seq1	AB848328	14	38.337	673	14	6	6	327278701	PREDICTED: LOW QUALITY PROTEIN: neutral and basic amino acid transport protein rBAT-like	Anolis carolinensis
comp4353_c0_seq1	AB848329	33	4.07058	361	33	1	1	402881595	shootin-1 isoform b	Papio anubis
comp442_c0_seq1	AB848330	22	55.5317	658	22	4	4	387015434	NADPH-cytochrome P450 oxidoreductase	Crotalus adamanteus
comp4563_c0_seq1	AB848331	14	4.80094	1306	14	7	7	327263393	PREDICTED: LOW QUALITY PROTEIN: terminal uridylyltransferase 7-like	Anolis carolinensis
comp4643_c0_seq1	AB848332	14	3.81845	362	14	10	10	45383440	Machado-Joseph disease gene product ataxin-3	Gallus gallus
comp4704_c0_seq1	AB848333	17	5.98452	194	17	1	1	327286172	PREDICTED: heat shock protein beta-2-like	Anolis carolinensis
comp4834_c0_seq1	AB848334	19	4.95667	480	19	3	3	327282572	PREDICTED: probable asparaginyl-tRNA synthetase, mitochondrial-like	Anolis carolinensis
comp5102_c0_seq1	AB848335	16	5.01522	304	16	1	1	326918413	PREDICTED: lipopolysaccharide-responsive and beige-like anchor protein-like	Meleagris gallopavo
comp5313_c0_seq1	AB848336	23	1.11846	504	23	1	1	327261935	PREDICTED: serine/threonine-protein kinase WNK3-like	Anolis carolinensis
comp5823_c0_seq1	AB848337	17	3.37353	785	17	4	4	327269656	PREDICTED: nibrin-like	Anolis carolinensis
comp612_c0_seq1	AB848338	17.5	17.8714	528	34	3	3	387014548	Alanine--glyoxylate aminotransferase 2-like 1-like	Crotalus adamanteus
comp6846_c0_seq1	AB848339	15	2.30799	514	15	2	2	327272386	PREDICTED: DNA-directed RNA polymerase III subunit RPC2-like	Anolis carolinensis
comp693_c0_seq1	AB848340	37.5	9.63664	1960	38	16	16	327272416	PREDICTED: myosin-9-like	Anolis carolinensis
comp7141_c0_seq1	AB848341	24.5	2.03559	163	49	1	1	334323149	PREDICTED: LOW QUALITY PROTEIN: protein FAM100B-like	Monodelphis domestica
comp7141_c0_seq2	AB848342	24.5	2.54368	107	49	1	1	334323149	PREDICTED: LOW QUALITY PROTEIN: protein FAM100B-like	Monodelphis domestica
comp7150_c0_seq1	AB848343	16	1.34466	544	28	3	3	327267027	PREDICTED: LOW QUALITY PROTEIN: probable E3 ubiquitin-protein ligase TRIP12-like	Anolis carolinensis
comp717_c0_seq1	AB848344	45	12.8118	2828	45	14	14	327283243	PREDICTED: hypothetical protein LOC100567093	Anolis carolinensis
comp7715_c0_seq1	AB848345	15	2.41909	206	15	1	1	327262885	PREDICTED: mesoderm induction early response protein 3-like	Anolis carolinensis
comp8107_c0_seq1	AB848346	15	2.2719	300	16	2	2	327263088	PREDICTED: angiogenic factor with G patch and FHA domains 1-like	Anolis carolinensis
comp8422_c0_seq1	AB848347	26	2.05446	334	26	1	1	90079343	unnamed protein product	Macaca fascicularis
comp8774_c0_seq1	AB848348	19	1.92155	517	19	3	3	327270531	PREDICTED: coiled-coil domain-containing protein 18-like	Anolis carolinensis
comp892_c0_seq2	AB848349	36	4.48503	1221	81	4	4	301753335	hypothetical protein PANDA_000263	Ailuropoda melanoleuca
comp892_c0_seq4	AB848350	36	4.65042	1106	81	4	4	301753339	PREDICTED: protein transport protein Sec31A-like isoform 3	Ailuropoda melanoleuca
comp9007_c0_seq1	AB848351	21	2.69502	351	21	3	3	296206146	PREDICTED: regulator of nonsense transcripts 2	Callithrix jacchus
comp9326_c0_seq1	AB848352	18	2.98946	289	18	3	3	327272308	PREDICTED: n-acetylglucosamine-1-phosphotransferase subunits alpha/beta-like	Anolis carolinensis
comp9709_c0_seq1	AB848353	20	2.44039	590	20	4	4	387017232	nck-associated protein 1-like	Crotalus adamanteus
comp9816_c0_seq1	AB848354	14	4.84467	150	14	1	1	327286318	PREDICTED: aladin-like	Anolis carolinensis
